# Supplementary material for: Development of a Chimeric Vaccine Providing Protection Against the Type A ASIA/Sea-97 FMDVs in East Asia
Source: Vaccines (Basel). 2025 Oct 29;13(11):1104. doi: 10.3390/vaccines13111104 (PMC12656955; doi:10.3390/vaccines13111104)
Supplement: Supplementary file 1 [file vaccines-13-01104-s001.zip]

Archive with 1 entries (1 files):
- vaccines-3825817-supplementary.pdf
